# Supplementary material for: Imbalance in Unc80 RNA Editing Disrupts Dynamic Neuronal Activity and Olfactory Perception
Source: Int J Mol Sci. 2024 May 30;25(11):5985. doi: 10.3390/ijms25115985 (PMC11172567; doi:10.3390/ijms25115985)
Supplement: Supplementary file 1 [file ijms-25-05985-s001.zip]

Archive with 2 entries (2 files):
- ijms-2964065-supplementary.xls
- Supplementary Figure.pdf
