# Supplementary material for: Imbalance in Unc80 RNA Editing Disrupts Dynamic Neuronal Activity and Olfactory Perception
Source: Int J Mol Sci. 2024 May 30;25(11):5985. doi: 10.3390/ijms25115985 (PMC11172567; doi:10.3390/ijms25115985)
Supplement: Supplementary file 1 [file ijms-25-05985-s001.zip › ijms-2964065-supplementary.xls]

## Sheet: Sheet0
Supplemental Table S1
Ingenuity Canonical Pathways	-log(p-value)	Ratio	z-score	Molecules
Wound Healing Signaling Pathway	4.33	0.0273	0.378	ACTA2,COL22A1,COL25A1,COL5A3,Col6a4,FOS,IL15
GP6 Signaling Pathway	3.88	0.0379	0.447	COL22A1,COL25A1,COL5A3,Col6a4,RHOG
Pathogen Induced Cytokine Storm Signaling Pathway	3.31	0.0187	1.134	COL22A1,COL25A1,COL5A3,Col6a4,FOS,HLA-DMB,IL15
Hepatic Fibrosis / Hepatic Stellate Cell Activation	3.07	0.0253	N/A	ACTA2,COL22A1,COL25A1,COL5A3,Col6a4
Role Of Osteoclasts In Rheumatoid Arthritis Signaling Pathway	2.97	0.0192	0.816	COL22A1,COL25A1,COL5A3,Col6a4,FOS,RHOG
Pulmonary Fibrosis Idiopathic Signaling Pathway	2.87	0.0183	0.816	ACTA2,COL22A1,COL25A1,COL5A3,Col6a4,FOS
Crosstalk between Dendritic Cells and Natural Killer Cells	2.32	0.0326	N/A	ACTA2,HLA-A,IL15
ILK Signaling	2.16	0.0197	0	ACTA2,FOS,PTGS2,RHOG
Endothelin-1 Signaling	2.12	0.0191	1	CASP6,FOS,PTGER2,PTGS2
Antigen Presentation Pathway	2.04	0.0513	N/A	HLA-A,HLA-DMB
MSP-RON Signaling In Macrophages Pathway	1.98	0.0246	N/A	FOS,HLA-DMB,PTGS2
Th1 Pathway	1.97	0.0244	N/A	DLL4,HLA-A,HLA-DMB
Cholecystokinin/Gastrin-mediated Signaling	1.96	0.0242	N/A	FOS,PTGS2,RHOG
NRF2-mediated Oxidative Stress Response	1.93	0.0169	N/A	ACTA2,ENC1,FOS,JUNB
Neuroprotective Role of THOP1 in Alzheimer's Disease	1.93	0.0236	N/A	HLA-A,HPN,TMPRSS7
MIF Regulation of Innate Immunity	1.88	0.0426	N/A	FOS,PTGS2
TNFR1 Signaling	1.82	0.0392	N/A	CASP6,FOS
Colorectal Cancer Metastasis Signaling	1.71	0.0145	1	FOS,PTGER2,PTGS2,RHOG
Neutrophil Extracellular Trap Signaling Pathway	1.67	0.0117	-1.342	CASP6,COL22A1,COL25A1,COL5A3,Col6a4
IL-10 Signaling	1.66	0.0186	N/A	FOS,HLA-A,HLA-DMB
Corticotropin Releasing Hormone Signaling	1.65	0.0185	N/A	FOS,NR4A1,PTGS2
Glucocorticoid Receptor Signaling	1.65	0.0101	N/A	FOS,HLA-A,HLA-DMB,IL20RA,NPPA,PTGS2
Opioid Signaling Pathway	1.64	0.0138	N/A	EGR4,FOS,FOSB,OPRM1
HMGB1 Signaling	1.62	0.018	N/A	FOS,IL15,RHOG
CD40 Signaling	1.59	0.0299	N/A	FOS,PTGS2
Th1 and Th2 Activation Pathway	1.58	0.0173	N/A	DLL4,HLA-A,HLA-DMB
Acute Phase Response Signaling	1.49	0.016	N/A	FOS,TTR,VWF
Tumor Microenvironment Pathway	1.49	0.016	N/A	FOS,HLA-A,PTGS2
Caveolar-mediated Endocytosis Signaling	1.48	0.026	N/A	ACTA2,HLA-A
IL-17 Signaling	1.48	0.0159	N/A	FOS,IL15,PTGS2
Role of JAK family kinases in IL-6-type Cytokine Signaling	1.46	0.0253	N/A	FOS,JUNB
Neuroinflammation Signaling Pathway	1.46	0.012	1	FOS,HLA-A,HLA-DMB,PTGS2
Natural Killer Cell Signaling	1.4	0.0148	N/A	COL5A3,HLA-A,IL15
CDX Gastrointestinal Cancer Signaling Pathway	1.39	0.0146	N/A	FOS,IL15,PTGS2
Eicosanoid Signaling	1.38	0.0227	N/A	PTGER2,PTGS2
Gap Junction Signaling	1.36	0.0142	N/A	ACTA2,DRD1,HTR2C
Hematopoiesis from Multipotent Stem Cells	1.36	0.0833	N/A	IL15
Trehalose Degradation II (Trehalase)	1.36	0.0833	N/A	HK3
NAD Biosynthesis III	1.36	0.0833	N/A	Nmnat3
IL-8 Signaling	1.35	0.014	N/A	FOS,PTGS2,RHOG
NAD Salvage Pathway III	1.33	0.0769	N/A	Nmnat3
Death Receptor Signaling	1.31	0.0208	N/A	ACTA2,CASP6
Galactose Degradation I (Leloir Pathway)	1.3	0.0714	N/A	GALM
